# Supplementary material for: Falls in Post-Polio Patients: Prevalence and Risk Factors
Source: Biology (Basel). 2021 Oct 28;10(11):1110. doi: 10.3390/biology10111110 (PMC8614826; doi:10.3390/biology10111110)
Supplement: Supplementary file 1 [file biology-10-01110-s001.zip]

Archive with 1 entries (1 files):
- biology-1418342-supplementary.sav
